# Supplementary material for: Conserved Nuclear Localization Signal in NS2 Protein of Bombyx Mori Bidensovirus: A Potential Invertebrate ssDNA Virus Trait
Source: Viruses. 2025 Jan 6;17(1):71. doi: 10.3390/v17010071 (PMC11768917; doi:10.3390/v17010071)
Supplement: Supplementary file 1 [file viruses-17-00071-s001.zip]

Archive with 1 entries (1 files):
- viruses-3402272-supplementary.pdf
